# Supplementary material for: Multimodal Deep Learning Approaches for Lung Disease Detection: A Review
Source: Medicina (Kaunas). 2026 Jun 24;62(7):1223. doi: 10.3390/medicina62071223 (PMC13413946; doi:10.3390/medicina62071223)
Supplement: Supplementary file 1 [file medicina-62-01223-s001.zip]

Archive with 1 entries (1 files):
- medicina-4357916-supplementary.pdf
